# Supplementary material for: Sperm Meiotic Segregation Analysis of Reciprocal Translocations Carriers: We Have Bigger FISH to Fry
Source: Int J Mol Sci. 2023 Feb 11;24(4):3664. doi: 10.3390/ijms24043664 (PMC9965694; doi:10.3390/ijms24043664)
Supplement: Supplementary file 1 [file ijms-24-03664-s001.zip]

Archive with 1 entries (1 files):
- ijms-2140812-supplementary.pdf
